# Supplementary material for: Trained Immunity in Perivascular Adipose Tissue of Abdominal Aortic Aneurysm—A Novel Concept for a Still Elusive Disease
Source: Front Cell Dev Biol. 2022 May 25;10:886086. doi: 10.3389/fcell.2022.886086 (PMC9174671; doi:10.3389/fcell.2022.886086)
Supplement: Supplementary file 1 [file DataSheet1.zip]

Archive with 2 entries (2 files):
- Supplemetary Table S1.xlsx
- Supplemetary Table S2.xlsx
