# Supplementary material for: Trained Immunity in Perivascular Adipose Tissue of Abdominal Aortic Aneurysm—A Novel Concept for a Still Elusive Disease
Source: Front Cell Dev Biol. 2022 May 25;10:886086. doi: 10.3389/fcell.2022.886086 (PMC9174671; doi:10.3389/fcell.2022.886086)
Supplement: Supplementary file 1 [file DataSheet1.zip › Supplemetary Table S1.xlsx]

## Sheet: Gene Annotation
Supplementary Table S1 | Annotation of genes significantly overexpressed in the dilated-PVAT vs non-dilated-PVAT of large or small abdominal aortic aneurysms or both
The subtype of abdominal aortic aneurysm (AAA) is defined by diameter as small (<55.0 mm) or large (≥55.0 mm).
Gene ID	Gene name	RefSeq accession number	Entrez_ID	Gene type	Gene description	Type of AAA
ENSG00000151651	ADAM8	NM_001109	101	protein_coding	ADAM metallopeptidase domain 8	Large
ENSG00000150594	ADRA2A	NM_000681	150	protein_coding	adrenoceptor alpha 2A	Large
ENSG00000184254	ALDH1A3	NM_000693	220	protein_coding	aldehyde dehydrogenase 1 family member A3	Large
ENSG00000162551	ALPL	NM_000478	249	protein_coding	alkaline phosphatase, biomineralization associated	Large
ENSG00000166825	ANPEP	NM_001150	290	protein_coding	alanyl aminopeptidase, membrane	Large
ENSG00000163219	ARHGAP25	NM_014882	9938	protein_coding	Rho GTPase activating protein 25	Large
ENSG00000089820	ARHGAP4	NM_001666	393	protein_coding	Rho GTPase activating protein 4	Large
ENSG00000123329	ARHGAP9	NM_001080157	64333	protein_coding	Rho GTPase activating protein 9	Large
ENSG00000147416	ATP6V1B2	NM_001693	526	protein_coding	ATPase H+ transporting V1 subunit B2	Large
ENSG00000176788	BASP1	NM_006317	10409	protein_coding	brain abundant membrane attached signal protein 1	Large
ENSG00000134107	BHLHE40	NM_003670	8553	protein_coding	basic helix-loop-helix family member e40	Large
ENSG00000123843	C4BPB	NM_001017365	725	protein_coding	complement component 4 binding protein beta	Large
ENSG00000158473	CD1D	NM_001766	912	protein_coding	CD1d molecule	Large
ENSG00000004468	CD38	NM_001775	952	protein_coding	CD38 molecule	Large
ENSG00000143119	CD53	NM_000560	963	protein_coding	CD53 molecule	Large
ENSG00000241534	CFB	NM_001710	629	protein_coding	complement factor B	Large
ENSG00000198108	CHSY3	NM_175856	337876	protein_coding	chondroitin sulfate synthase 3	Large
ENSG00000172322	CLEC12A	NM_201623	160364	protein_coding	C-type lectin domain family 12 member A	Large
ENSG00000111729	CLEC4A	NM_194447	50856	protein_coding	C-type lectin domain family 4 member A	Large
ENSG00000108821	COL1A1	NM_000088	1277	protein_coding	collagen type I alpha 1 chain	Large
ENSG00000088882	CPXM1	NM_019609	56265	protein_coding	carboxypeptidase X, M14 family member 1	Large
ENSG00000141551	CSNK1D	NM_001893	1453	protein_coding	casein kinase 1 delta	Large
ENSG00000163131	CTSS	NM_004079	1520	protein_coding	cathepsin S	Large
ENSG00000165168	CYBB	NM_000397	1536	protein_coding	cytochrome b-245 beta chain	Large
ENSG00000186529	CYP4F3	NM_000896	4051	protein_coding	cytochrome P450 family 4 subfamily F member 3	Large
ENSG00000100055	CYTH4	NM_013385	27128	protein_coding	cytohesin 4	Large
ENSG00000023892	DEF6	NM_022047	50619	protein_coding	DEF6 guanine nucleotide exchange factor	Large
ENSG00000134516	DOCK2	NM_004946	1794	protein_coding	dedicator of cytokinesis 2	Large
ENSG00000134755	DSC2	NM_004949	1824	protein_coding	desmocollin 2	Large
ENSG00000007968	E2F2	NM_004091	1870	protein_coding	E2F transcription factor 2	Large
ENSG00000142634	EFHD2	NM_024329	79180	protein_coding	EF-hand domain family member D2	Large
ENSG00000126860	EVI2A	NM_014210	2123	protein_coding	ecotropic viral integration site 2A	Large
ENSG00000153310	FAM49B	NM_016623	51571	protein_coding	CYFIP related Rac1 interactor B	Large
ENSG00000143226	FCGR2A	NM_021642	2212	protein_coding	Fc fragment of IgG receptor IIa	Large
ENSG00000085265	FCN1	NM_002003	2219	protein_coding	ficolin 1	Large
ENSG00000149781	FERMT3	NM_031471	83706	protein_coding	FERM domain containing kindlin 3	Large
ENSG00000182511	FES	NM_002005	2242	protein_coding	FES proto-oncogene, tyrosine kinase	Large
ENSG00000134285	FKBP11	NM_016594	51303	protein_coding	FKBP prolyl isomerase 11	Large
ENSG00000171051	FPR1	NM_002029	2357	protein_coding	formyl peptide receptor 1	Large
ENSG00000163430	FSTL1	NM_007085	11167	protein_coding	follistatin like 1	Large
ENSG00000082074	FYB	NM_001465	2533	protein_coding	FYN binding protein 1	Large
ENSG00000115271	GCA	NM_012198	25801	protein_coding	grancalcin	Large
ENSG00000173020	GRK2	NM_001619	156	protein_coding	G protein-coupled receptor kinase 2	Large
ENSG00000101336	HCK	NM_002110	3055	protein_coding	HCK proto-oncogene, Src family tyrosine kinase	Large
ENSG00000180353	HCLS1	NM_005335	3059	protein_coding	hematopoietic cell-specific Lyn substrate 1	Large
ENSG00000160883	HK3	NM_002115	3101	protein_coding	hexokinase 3	Large
ENSG00000076662	ICAM3	NM_002162	3385	protein_coding	intercellular adhesion molecule 3	Large
ENSG00000216490	IFI30	NM_006332	10437	protein_coding	IFI30 lysosomal thiol reductase	Large
ENSG00000262795	IFNGR2	NM_005534	3460	protein_coding	interferon gamma receptor 2	Large
ENSG00000110324	IL10RA	NM_001558	3587	protein_coding	interleukin 10 receptor subunit alpha	Large
ENSG00000243646	IL10RB	NM_000628	3588	protein_coding	interleukin 10 receptor subunit beta	Large
ENSG00000177663	IL17RA	NM_014339	23765	protein_coding	interleukin 17 receptor A	Large
ENSG00000106348	IMPDH1	NM_000883	3614	protein_coding	inosine monophosphate dehydrogenase 1	Large
ENSG00000125347	IRF1	NM_002198	3659	protein_coding	interferon regulatory factor 1	Large
ENSG00000160255	ITGB2	NM_000211	3689	protein_coding	integrin subunit beta 2	Large
ENSG00000082781	ITGB5	NM_002213	3693	protein_coding	integrin subunit beta 5	Large
ENSG00000174718	KIAA1551	NM_018169	55196	protein_coding	retroelement silencing factor 1	Large
ENSG00000067082	KLF6	NM_001300	1316	protein_coding	Kruppel like factor 6	Large
ENSG00000162511	LAPTM5	NM_006762	7805	protein_coding	lysosomal protein transmembrane 5	Large
ENSG00000136167	LCP1	NM_002298	3936	protein_coding	lymphocyte cytosolic protein 1	Large
ENSG00000278634	LILRA2	NM_006866	11027	protein_coding	leukocyte immunoglobulin like receptor A2	Large
ENSG00000273884	LILRA3	NM_006865	11026	protein_coding	leukocyte immunoglobulin like receptor A3	Large
ENSG00000275539	LILRA6	NM_024318	79168	protein_coding	leukocyte immunoglobulin like receptor A6	Large
ENSG00000275463	LILRB2	NM_001080978	10288	protein_coding	leukocyte immunoglobulin like receptor B2	Large
ENSG00000064547	LPAR2	NM_004720	9170	protein_coding	lysophosphatidic acid receptor 2	Large
ENSG00000118308	LRMP	NM_006152	4033	protein_coding	inositol 1,4,5-triphosphate receptor associated 2	Large
ENSG00000175489	LRRC25	NM_145256	126364	protein_coding	leucine rich repeat containing 25	Large
ENSG00000170382	LRRN2	NM_201630	10446	protein_coding	leucine rich repeat neuronal 2	Large
ENSG00000235915	LST1	NM_205840	7940	protein_coding	leukocyte specific transcript 1	Large
ENSG00000254087	LYN	NM_002350	4067	protein_coding	LYN proto-oncogene, Src family tyrosine kinase	Large
ENSG00000107968	MAP3K8	NM_005204	1326	protein_coding	mitogen-activated protein kinase kinase kinase 8	Large
ENSG00000277923	MBOAT7	NM_024298	79143	protein_coding	membrane bound O-acyltransferase domain containing 7	Large
ENSG00000163563	MNDA	NM_002432	4332	protein_coding	myeloid cell nuclear differentiation antigen	Large
ENSG00000130830	MPP1	NM_002436	4354	protein_coding	membrane palmitoylated protein 1	Large
ENSG00000059728	MXD1	NM_002357	4084	protein_coding	MAX dimerization protein 1	Large
ENSG00000142347	MYO1F	NM_012335	4542	protein_coding	myosin IF	Large
ENSG00000173559	NABP1	NM_001031716	64859	protein_coding	nucleic acid binding protein 1	Large
ENSG00000116701	NCF2	NM_000433	4688	protein_coding	neutrophil cytosolic factor 2	Large
ENSG00000275990	NCF4	NM_000631	4689	protein_coding	neutrophil cytosolic factor 4	Large
ENSG00000123338	NCKAP1L	NM_005337	3071	protein_coding	NCK associated protein 1 like	Large
ENSG00000275911	NDE1	NM_017668	54820	protein_coding	nudE neurodevelopment protein 1	Large
ENSG00000137804	NUSAP1	NM_018454	51203	protein_coding	nucleolar and spindle associated protein 1	Large
ENSG00000275551	OSCAR	NM_133169	126014	protein_coding	osteoclast associated Ig-like receptor	Large
ENSG00000280908	PADI4	NM_012387	23569	protein_coding	peptidyl arginine deiminase 4	Large
ENSG00000198682	PAPSS2	NM_004670	9060	protein_coding	3'-phosphoadenosine 5'-phosphosulfate synthase 2	Large
ENSG00000162493	PDPN	NM_001006625	10630	protein_coding	podoplanin	Large
ENSG00000114268	PFKFB4	NM_004567	5210	protein_coding	6-phosphofructo-2-kinase/fructose-2,6-biphosphatase 4	Large
ENSG00000137193	PIM1	NM_002648	5292	protein_coding	Pim-1 proto-oncogene, serine/threonine kinase	Large
ENSG00000121316	PLBD1	NM_024829	79887	protein_coding	phospholipase B domain containing 1	Large
ENSG00000137841	PLCB2	NM_004573	5330	protein_coding	phospholipase C beta 2	Large
ENSG00000115956	PLEK	NM_002664	5341	protein_coding	pleckstrin	Large
ENSG00000147535	PLPP5	NM_032483	84513	protein_coding	phospholipid phosphatase 5	Large
ENSG00000230341	PPP1R18	NM_133471	170954	protein_coding	protein phosphatase 1 regulatory subunit 18	Large
ENSG00000057657	PRDM1	NM_001198	639	protein_coding	PR/SET domain 1	Large
ENSG00000169403	PTAFR	NM_000952	5724	protein_coding	platelet activating factor receptor	Large
ENSG00000111679	PTPN6	NM_080548	5777	protein_coding	protein tyrosine phosphatase non-receptor type 6	Large
ENSG00000115828	QPCT	NM_012413	25797	protein_coding	glutaminyl-peptide cyclotransferase	Large
ENSG00000163694	RBM47	NM_019027	54502	protein_coding	RNA binding motif protein 47	Large
ENSG00000142552	RCN3	NM_020650	57333	protein_coding	reticulocalbin 3	Large
ENSG00000177105	RHOG	NM_001665	391	protein_coding	ras homolog family member G	Large
ENSG00000169413	RNASE6	NM_005615	6039	protein_coding	ribonuclease A family member k6	Large
ENSG00000026297	RNASET2	NM_003730	8635	protein_coding	ribonuclease T2	Large
ENSG00000163162	RNF149	NM_173647	284996	protein_coding	ring finger protein 149	Large
ENSG00000101236	RNF24	NM_007219	11237	protein_coding	ring finger protein 24	Large
ENSG00000281877	RPS6KA1	NM_002953	6195	protein_coding	ribosomal protein S6 kinase A1	Large
ENSG00000125844	RRBP1	NM_001042576	6238	protein_coding	ribosome binding protein 1	Large
ENSG00000115884	SDC1	NM_001006946	6382	protein_coding	syndecan 1	Large
ENSG00000075223	SEMA3C	NM_006379	10512	protein_coding	semaphorin 3C	Large
ENSG00000197249	SERPINA1	NM_001002236	5265	protein_coding	serpin family A member 1	Large
ENSG00000198053	SIRPA	NM_001040023	140885	protein_coding	signal regulatory protein alpha	Large
ENSG00000146828	SLC12A9	NM_020246	56996	protein_coding	solute carrier family 12 member 9	Large
ENSG00000141526	SLC16A3	NM_004207	9123	protein_coding	solute carrier family 16 member 3	Large
ENSG00000144136	SLC20A1	NM_005415	6574	protein_coding	solute carrier family 20 member 1	Large
ENSG00000084070	SMAP2	NM_022733	64744	protein_coding	small ArfGAP2	Large
ENSG00000112096	SOD2	NM_001024466	6648	protein_coding	superoxide dismutase 2	Large
ENSG00000137642	SORL1	NM_003105	6653	protein_coding	sortilin related receptor 1	Large
ENSG00000066336	SPI1	NM_003120	6688	protein_coding	Spi-1 proto-oncogene	Large
ENSG00000262655	SPON1	NM_006108	10418	protein_coding	spondin 1	Large
ENSG00000122862	SRGN	NM_002727	5552	protein_coding	serglycin	Large
ENSG00000141298	SSH2	NM_033389	85464	protein_coding	slingshot protein phosphatase 2	Large
ENSG00000076944	STXBP2	NM_006949	6813	protein_coding	syntaxin binding protein 2	Large
ENSG00000165025	SYK	NM_003177	6850	protein_coding	spleen associated tyrosine kinase	Large
ENSG00000013810	TACC3	NM_006342	10460	protein_coding	transforming acidic coiled-coil containing protein 3	Large
ENSG00000164691	TAGAP	NM_138810	117289	protein_coding	T cell activation RhoGTPase activating protein	Large
ENSG00000059377	TBXAS1	NM_001061	6916	protein_coding	thromboxane A synthase 1	Large
ENSG00000110719	TCIRG1	NM_006053	10312	protein_coding	T cell immune regulator 1, ATPase H+ transporting V0 subunit a3	Large
ENSG00000149256	TENM4	NM_001098816	26011	protein_coding	teneurin transmembrane protein 4	Large
ENSG00000187554	TLR5	NM_003268	7100	protein_coding	toll like receptor 5	Large
ENSG00000101916	TLR8	NM_138636	51311	protein_coding	toll like receptor 8	Large
ENSG00000165071	TMEM71	NM_144649	137835	protein_coding	transmembrane protein 71	Large
ENSG00000028137	TNFRSF1B	NM_001066	7133	protein_coding	TNF receptor superfamily member 1B	Large
ENSG00000100284	TOM1	NM_005488	10043	protein_coding	target of myb1 membrane trafficking protein	Large
ENSG00000169902	TPST1	NM_003596	8460	protein_coding	tyrosylprotein sulfotransferase 1	Large
ENSG00000170638	TRABD	NM_025204	80305	protein_coding	TraB domain containing	Large
ENSG00000158457	TSPAN33	NM_178562	340348	protein_coding	tetraspanin 33	Large
ENSG00000107738	VSIR	NM_022153	64115	protein_coding	V-set immunoregulatory receptor	Large
ENSG00000100219	XBP1	NM_005080	7494	protein_coding	X-box binding protein 1	Large
ENSG00000144476	ACKR3	NM_020311	57007	protein_coding	atypical chemokine receptor 3	Small
ENSG00000154734	ADAMTS1	NM_006988	9510	protein_coding	ADAM metallopeptidase with thrombospondin type 1 motif 1	Small
ENSG00000178878	APOLD1	NM_030817	81575	protein_coding	apolipoprotein L domain containing 1	Small
ENSG00000162772	ATF3	NM_001040619	467	protein_coding	activating transcription factor 3	Small
ENSG00000159388	BTG2	NM_006763	7832	protein_coding	BTG anti-proliferation factor 2	Small
ENSG00000186665	C17orf58	NM_181656	284018	protein_coding	chromosome 17 open reading frame 58	Small
ENSG00000125730	C3	NM_000064	718	protein_coding	complement C3	Small
ENSG00000108691	CCL2	NM_002982	6347	protein_coding	C-C motif chemokine ligand 2	Small
ENSG00000277632	CCL3	NM_002983	6348	protein_coding	C-C motif chemokine ligand 3	Small
ENSG00000276085	CCL3L1	NM_021006	6349	protein_coding	C-C motif chemokine ligand 3 like 1	Small
ENSG00000108700	CCL8	NM_005623	6355	protein_coding	C-C motif chemokine ligand 8	Small
ENSG00000174807	CD248	NM_020404	57124	protein_coding	CD248 molecule	Small
ENSG00000124762	CDKN1A	NM_000389	1026	protein_coding	cyclin dependent kinase inhibitor 1A	Small
ENSG00000138615	CILP	NM_003613	8483	protein_coding	cartilage intermediate layer protein	Small
ENSG00000013297	CLDN11	NM_005602	5010	protein_coding	claudin 11	Small
ENSG00000159212	CLIC6	NM_053277	54102	protein_coding	chloride intracellular channel 6	Small
ENSG00000144655	CSRNP1	NM_033027	64651	protein_coding	cysteine and serine rich nuclear protein 1	Small
ENSG00000118523	CTGF	NM_001901	1490	protein_coding	cellular communication network factor 2	Small
ENSG00000121966	CXCR4	NM_001008540	7852	protein_coding	C-X-C motif chemokine receptor 4	Small
ENSG00000139318	DUSP6	NM_022652	1848	protein_coding	dual specificity phosphatase 6	Small
ENSG00000179388	EGR3	NM_004430	1960	protein_coding	early growth response 3	Small
ENSG00000113070	HBEGF	NM_001945	1839	protein_coding	heparin binding EGF like growth factor	Small
ENSG00000240990	HOXA11-AS	NR_002795	221883	lncRNA	HOXA11 antisense RNA	Small
ENSG00000214548	MEG3	NR_002766	55384	lncRNA	maternally expressed 3	Small
ENSG00000197614	MFAP5	NM_003480	8076	protein_coding	microfibril associated protein 5	Small
ENSG00000165178	NCF1C	NR_003187	654817	unprocessed_pseudogene	neutrophil cytosolic factor 1C pseudogene	Small
ENSG00000153234	NR4A2	NM_006186	4929	protein_coding	nuclear receptor subfamily 4 group A member 2	Small
ENSG00000139289	PHLDA1	NM_007350	22822	protein_coding	pleckstrin homology like domain family A member 1	Small
ENSG00000164530	PI16	NM_153370	221476	protein_coding	peptidase inhibitor 16	Small
ENSG00000188257	PLA2G2A	NM_000300	5320	protein_coding	phospholipase A2 group IIA	Small
ENSG00000272655	POLR2J4	NR_003655	84820	transcribed_unprocessed_pseudogene	RNA polymerase II subunit J4, pseudogene	Small
ENSG00000087074	PPP1R15A	NM_014330	23645	protein_coding	protein phosphatase 1 regulatory subunit 15A	Small
ENSG00000143878	RHOB	NM_004040	388	protein_coding	ras homolog family member B	Small
ENSG00000143546	S100A8	NM_002964	6279	protein_coding	S100 calcium binding protein A8	Small
ENSG00000142178	SIK1	NM_173354	150094	protein_coding	salt inducible kinase 1	Small
ENSG00000164056	SPRY1	NM_005841	10252	protein_coding	sprouty RTK signaling antagonist 1	Small
ENSG00000186340	THBS2	NM_003247	7058	protein_coding	thrombospondin 2	Small
ENSG00000103569	AQP9	NM_020980	366	protein_coding	aquaporin 9	Small and Large
ENSG00000205502	C2CD4B	NM_001007595	388125	protein_coding	C2 calcium dependent domain containing 4B	Small and Large
ENSG00000197405	C5AR1	NM_001736	728	protein_coding	complement C5a receptor 1	Small and Large
ENSG00000277768	CCL3L3	NM_001001437	414062	protein_coding	C-C motif chemokine ligand 3 like 3	Small and Large
ENSG00000110848	CD69	NM_001781	969	protein_coding	CD69 molecule	Small and Large
ENSG00000221869	CEBPD	NM_005195	1052	protein_coding	CCAAT enhancer binding protein delta	Small and Large
ENSG00000146592	CREB5	NM_001011666	9586	protein_coding	cAMP responsive element binding protein 5	Small and Large
ENSG00000119535	CSF3R	NM_172313	1441	protein_coding	colony stimulating factor 3 receptor	Small and Large
ENSG00000081041	CXCL2	NM_002089	2920	protein_coding	C-X-C motif chemokine ligand 2	Small and Large
ENSG00000169429	CXCL8	NM_000584	3576	protein_coding	C-X-C motif chemokine ligand 8	Small and Large
ENSG00000142871	CYR61	NM_001554	3491	protein_coding	cellular communication network factor 1	Small and Large
ENSG00000120129	DUSP1	NM_004417	1843	protein_coding	dual specificity phosphatase 1	Small and Large
ENSG00000120738	EGR1	NM_001964	1958	protein_coding	early growth response 1	Small and Large
ENSG00000122877	EGR2	NM_000399	1959	protein_coding	early growth response 2	Small and Large
ENSG00000127084	FGD3	NM_033086	89846	protein_coding	FYVE, RhoGEF and PH domain containing 3	Small and Large
ENSG00000000938	FGR	NM_005248	2268	protein_coding	FGR proto-oncogene, Src family tyrosine kinase	Small and Large
ENSG00000170345	FOS	NM_005252	2353	protein_coding	Fos proto-oncogene, AP-1 transcription factor subunit	Small and Large
ENSG00000125740	FOSB	NM_006732	2354	protein_coding	FosB proto-oncogene, AP-1 transcription factor subunit	Small and Large
ENSG00000160888	IER2	NM_004907	9592	protein_coding	immediate early response 2	Small and Large
ENSG00000230128	IER3	NM_003897	8870	protein_coding	immediate early response 3	Small and Large
ENSG00000125538	IL1B	NM_000576	3553	protein_coding	interleukin 1 beta	Small and Large
ENSG00000140678	ITGAX	NM_000887	3687	protein_coding	integrin subunit alpha X	Small and Large
ENSG00000160593	JAML	NM_153206	120425	protein_coding	junction adhesion molecule like	Small and Large
ENSG00000177606	JUN	NM_002228	3725	protein_coding	Jun proto-oncogene, AP-1 transcription factor subunit	Small and Large
ENSG00000171223	JUNB	NM_002229	3726	protein_coding	JunB proto-oncogene, AP-1 transcription factor subunit	Small and Large
ENSG00000127528	KLF2	NM_016270	10365	protein_coding	Kruppel like factor 2	Small and Large
ENSG00000136826	KLF4	NM_004235	9314	protein_coding	Kruppel like factor 4	Small and Large
ENSG00000204577	LILRB3	NM_006864	11025	protein_coding	leukocyte immunoglobulin like receptor B3	Small and Large
ENSG00000143384	MCL1	NM_021960	4170	protein_coding	MCL1 apoptosis regulator, BCL2 family member	Small and Large
ENSG00000008516	MMP25	NM_022468	64386	protein_coding	matrix metallopeptidase 25	Small and Large
ENSG00000136997	MYC	NM_002467	4609	protein_coding	MYC proto-oncogene, bHLH transcription factor	Small and Large
ENSG00000144802	NFKBIZ	NM_001005474	64332	protein_coding	NFKB inhibitor zeta	Small and Large
ENSG00000122861	PLAU	NM_002658	5328	protein_coding	plasminogen activator, urokinase	Small and Large
ENSG00000090104	RGS1	NM_002922	5996	protein_coding	regulator of G protein signaling 1	Small and Large
ENSG00000116741	RGS2	NM_002923	5997	protein_coding	regulator of G protein signaling 2	Small and Large
ENSG00000163220	S100A9	NM_002965	6280	protein_coding	S100 calcium binding protein A9	Small and Large
ENSG00000118515	SGK1	NM_005627	6446	protein_coding	serum/glucocorticoid regulated kinase 1	Small and Large
ENSG00000018280	SLC11A1	NM_000578	6556	protein_coding	solute carrier family 11 member 1	Small and Large
ENSG00000059804	SLC2A3	NM_006931	6515	protein_coding	solute carrier family 2 member 3	Small and Large
ENSG00000184557	SOCS3	NM_003955	9021	protein_coding	suppressor of cytokine signaling 3	Small and Large
ENSG00000170006	TMEM154	NM_152680	201799	protein_coding	transmembrane protein 154	Small and Large
ENSG00000173334	TRIB1	NM_025195	10221	protein_coding	tribbles pseudokinase 1	Small and Large
ENSG00000038427	VCAN	NM_004385	1462	protein_coding	versican	Small and Large
ENSG00000062716	VMP1	NM_030938	81671	protein_coding	vacuole membrane protein 1	Small and Large
ENSG00000112303	VNN2	NM_004665	8875	protein_coding	vanin 2	Small and Large
ENSG00000015285	WAS	NM_000377	7454	protein_coding	WASP actin nucleation promoting factor	Small and Large
ENSG00000128016	ZFP36	NM_003407	7538	protein_coding	ZFP36 ring finger protein	Small and Large
