# Supplementary material for: Trained Immunity in Perivascular Adipose Tissue of Abdominal Aortic Aneurysm—A Novel Concept for a Still Elusive Disease
Source: Front Cell Dev Biol. 2022 May 25;10:886086. doi: 10.3389/fcell.2022.886086 (PMC9174671; doi:10.3389/fcell.2022.886086)
Supplement: Supplementary file 1 [file DataSheet1.zip › Supplemetary Table S2.xlsx]

## Sheet: Enrichment
Supplementary Table S2 | Functional enrichment results using Gene Ontology (GO) Biological Process (BP) terms on genes associated with acute and trained immunity histone modification signatures
The table lists clusters of related GO-BP terms based on Kappa-statistical similarities (threshold = 0.3) among gene memberships, GO-BP terms, term description, and statistics. Overview (Summary) terms for each cluster of GO-BP are highlighted with orange color. Tests with Log(P) < -1.9 were deemed as significant.
GroupID	Term	Description	LogP	Log(q-value)	InTerm_InList	Genes	Symbols
1_Summary	GO:0050865	regulation of cell activation	-14.9819	-10.7941	23/418	101,639,912,1326,2242,2268,3553,3659,4067,5341,5724,5777,6195,6688,6850,7133,7494,7805,7940,10288,11027,64332,140885,9314,83706,1441,2353,7538,10221,1843,7852,3385,3687,6556	ADAM8,PRDM1,CD1D,MAP3K8,FES,FGR,IL1B,IRF1,LYN,PLEK,PTAFR,PTPN6,RPS6KA1,SPI1,SYK,TNFRSF1B,XBP1,LAPTM5,LST1,LILRB2,LILRA2,NFKBIZ,SIRPA,KLF4,FERMT3,CSF3R,FOS,ZFP36,TRIB1,DUSP1,CXCR4,ICAM3,ITGAX,SLC11A1
1_Member	GO:0050865	regulation of cell activation	-14.9819	-10.7941	23/418	101,639,912,1326,2242,2268,3553,3659,4067,5341,5724,5777,6195,6688,6850,7133,7494,7805,7940,10288,11027,64332,140885	ADAM8,PRDM1,CD1D,MAP3K8,FES,FGR,IL1B,IRF1,LYN,PLEK,PTAFR,PTPN6,RPS6KA1,SPI1,SYK,TNFRSF1B,XBP1,LAPTM5,LST1,LILRB2,LILRA2,NFKBIZ,SIRPA
1_Member	GO:0002694	regulation of leukocyte activation	-12.5083	-8.62151	20/384	101,639,912,1326,2242,2268,3553,3659,4067,5724,5777,6688,6850,7133,7494,7805,7940,10288,64332,140885	ADAM8,PRDM1,CD1D,MAP3K8,FES,FGR,IL1B,IRF1,LYN,PTAFR,PTPN6,SPI1,SYK,TNFRSF1B,XBP1,LAPTM5,LST1,LILRB2,NFKBIZ,SIRPA
1_Member	GO:0050867	positive regulation of cell activation	-11.1985	-7.48777	16/255	101,912,1326,2268,3553,4067,5341,5724,5777,6195,6850,7494,10288,11027,64332,140885	ADAM8,CD1D,MAP3K8,FGR,IL1B,LYN,PLEK,PTAFR,PTPN6,RPS6KA1,SYK,XBP1,LILRB2,LILRA2,NFKBIZ,SIRPA
1_Member	GO:0051249	regulation of lymphocyte activation	-10.698	-7.20911	17/322	101,639,912,1326,2268,3553,3659,4067,5777,6850,7133,7494,7805,7940,10288,64332,140885	ADAM8,PRDM1,CD1D,MAP3K8,FGR,IL1B,IRF1,LYN,PTPN6,SYK,TNFRSF1B,XBP1,LAPTM5,LST1,LILRB2,NFKBIZ,SIRPA
1_Member	GO:0050863	regulation of T cell activation	-10.5041	-7.16138	15/239	101,639,912,1326,3553,3659,4067,5777,6850,7133,7494,7805,10288,64332,140885	ADAM8,PRDM1,CD1D,MAP3K8,IL1B,IRF1,LYN,PTPN6,SYK,TNFRSF1B,XBP1,LAPTM5,LILRB2,NFKBIZ,SIRPA
1_Member	GO:0022407	regulation of cell-cell adhesion	-10.2997	-7.01499	17/302	101,912,1326,3553,3659,4067,5724,5777,6688,6850,7494,7805,9314,10288,64332,83706,140885	ADAM8,CD1D,MAP3K8,IL1B,IRF1,LYN,PTAFR,PTPN6,SPI1,SYK,XBP1,LAPTM5,KLF4,LILRB2,NFKBIZ,FERMT3,SIRPA
1_Member	GO:1903706	regulation of hemopoiesis	-10.0326	-6.92392	15/258	101,639,1441,2242,2353,3659,4067,5777,6688,6850,7494,7538,10221,10288,64332	ADAM8,PRDM1,CSF3R,FES,FOS,IRF1,LYN,PTPN6,SPI1,SYK,XBP1,ZFP36,TRIB1,LILRB2,NFKBIZ
1_Member	GO:1903037	regulation of leukocyte cell-cell adhesion	-9.7898	-6.69026	15/238	101,912,1326,3553,3659,4067,5724,5777,6850,7494,7805,9314,10288,64332,140885	ADAM8,CD1D,MAP3K8,IL1B,IRF1,LYN,PTAFR,PTPN6,SYK,XBP1,LAPTM5,KLF4,LILRB2,NFKBIZ,SIRPA
1_Member	GO:0030155	regulation of cell adhesion	-9.05128	-6.11873	20/526	101,912,1326,1843,2242,3553,3659,4067,5724,5777,6688,6850,7494,7805,7852,9314,10288,64332,83706,140885	ADAM8,CD1D,MAP3K8,DUSP1,FES,IL1B,IRF1,LYN,PTAFR,PTPN6,SPI1,SYK,XBP1,LAPTM5,CXCR4,KLF4,LILRB2,NFKBIZ,FERMT3,SIRPA
1_Member	GO:1903039	positive regulation of leukocyte cell-cell adhesion	-8.88504	-5.95248	12/175	101,912,1326,3553,4067,5724,5777,6850,7494,10288,64332,140885	ADAM8,CD1D,MAP3K8,IL1B,LYN,PTAFR,PTPN6,SYK,XBP1,LILRB2,NFKBIZ,SIRPA
1_Member	GO:1902105	regulation of leukocyte differentiation	-8.37367	-5.54757	12/194	101,639,2242,2353,3659,4067,5777,6850,7494,10221,10288,64332	ADAM8,PRDM1,FES,FOS,IRF1,LYN,PTPN6,SYK,XBP1,TRIB1,LILRB2,NFKBIZ
1_Member	GO:0002696	positive regulation of leukocyte activation	-8.25846	-5.471	13/244	101,912,1326,2268,3553,4067,5724,5777,6850,7494,10288,64332,140885	ADAM8,CD1D,MAP3K8,FGR,IL1B,LYN,PTAFR,PTPN6,SYK,XBP1,LILRB2,NFKBIZ,SIRPA
1_Member	GO:0050870	positive regulation of T cell activation	-8.18266	-5.43424	11/160	101,912,1326,3553,4067,5777,6850,7494,10288,64332,140885	ADAM8,CD1D,MAP3K8,IL1B,LYN,PTPN6,SYK,XBP1,LILRB2,NFKBIZ,SIRPA
1_Member	GO:0022409	positive regulation of cell-cell adhesion	-8.17491	-5.43424	12/202	101,912,1326,3553,4067,5724,5777,6850,7494,10288,64332,140885	ADAM8,CD1D,MAP3K8,IL1B,LYN,PTAFR,PTPN6,SYK,XBP1,LILRB2,NFKBIZ,SIRPA
1_Member	GO:0051251	positive regulation of lymphocyte activation	-6.85555	-4.31117	11/215	101,912,1326,3553,4067,5777,6850,7494,10288,64332,140885	ADAM8,CD1D,MAP3K8,IL1B,LYN,PTPN6,SYK,XBP1,LILRB2,NFKBIZ,SIRPA
1_Member	GO:1902107	positive regulation of leukocyte differentiation	-6.30725	-3.8539	8/108	101,2242,2353,6850,7494,10221,10288,64332	ADAM8,FES,FOS,SYK,XBP1,TRIB1,LILRB2,NFKBIZ
1_Member	GO:1903708	positive regulation of hemopoiesis	-6.30725	-3.8539	8/108	101,2242,2353,6850,7494,10221,10288,64332	ADAM8,FES,FOS,SYK,XBP1,TRIB1,LILRB2,NFKBIZ
1_Member	GO:0045785	positive regulation of cell adhesion	-6.04616	-3.62918	12/316	101,912,1326,3553,4067,5724,5777,6850,7494,10288,64332,140885	ADAM8,CD1D,MAP3K8,IL1B,LYN,PTAFR,PTPN6,SYK,XBP1,LILRB2,NFKBIZ,SIRPA
1_Member	GO:0045619	regulation of lymphocyte differentiation	-6.01235	-3.60985	8/118	101,639,3659,5777,6850,7494,10288,64332	ADAM8,PRDM1,IRF1,PTPN6,SYK,XBP1,LILRB2,NFKBIZ
1_Member	GO:0050670	regulation of lymphocyte proliferation	-5.99999	-3.60455	9/161	912,3553,3659,4067,5777,6850,7133,7940,10288	CD1D,IL1B,IRF1,LYN,PTPN6,SYK,TNFRSF1B,LST1,LILRB2
1_Member	GO:0032944	regulation of mononuclear cell proliferation	-5.95505	-3.56656	9/163	912,3553,3659,4067,5777,6850,7133,7940,10288	CD1D,IL1B,IRF1,LYN,PTPN6,SYK,TNFRSF1B,LST1,LILRB2
1_Member	GO:0070663	regulation of leukocyte proliferation	-5.63673	-3.28141	9/178	912,3553,3659,4067,5777,6850,7133,7940,10288	CD1D,IL1B,IRF1,LYN,PTPN6,SYK,TNFRSF1B,LST1,LILRB2
1_Member	GO:0045580	regulation of T cell differentiation	-5.49717	-3.16667	7/97	101,639,3659,6850,7494,10288,64332	ADAM8,PRDM1,IRF1,SYK,XBP1,LILRB2,NFKBIZ
1_Member	GO:0098609	cell-cell adhesion	-5.42395	-3.11118	11/300	101,912,3385,3553,3687,5341,5777,6850,10288,83706,140885	ADAM8,CD1D,ICAM3,IL1B,ITGAX,PLEK,PTPN6,SYK,LILRB2,FERMT3,SIRPA
1_Member	GO:0042129	regulation of T cell proliferation	-4.81351	-2.62131	7/123	912,3553,3659,5777,6850,7133,10288	CD1D,IL1B,IRF1,PTPN6,SYK,TNFRSF1B,LILRB2
1_Member	GO:0034113	heterotypic cell-cell adhesion	-4.44328	-2.30467	4/29	912,3687,10288,140885	CD1D,ITGAX,LILRB2,SIRPA
1_Member	GO:0002819	regulation of adaptive immune response	-4.37862	-2.2807	7/128	912,3553,3659,5777,6556,7133,64332	CD1D,IL1B,IRF1,PTPN6,SLC11A1,TNFRSF1B,NFKBIZ
1_Member	GO:0045582	positive regulation of T cell differentiation	-4.28661	-2.16697	5/62	101,6850,7494,10288,64332	ADAM8,SYK,XBP1,LILRB2,NFKBIZ
1_Member	GO:0045621	positive regulation of lymphocyte differentiation	-3.9171	-1.86599	5/74	101,6850,7494,10288,64332	ADAM8,SYK,XBP1,LILRB2,NFKBIZ
1_Member	GO:0002822	regulation of adaptive immune response based on somatic recombination of immune receptors built from immunoglobulin superfamily domains	-3.68573	-1.70049	6/116	912,3553,5777,6556,7133,64332	CD1D,IL1B,PTPN6,SLC11A1,TNFRSF1B,NFKBIZ
1_Member	GO:0070665	positive regulation of leukocyte proliferation	-3.13398	-1.22718	5/109	912,3553,4067,6850,10288	CD1D,IL1B,LYN,SYK,LILRB2
1_Member	GO:0042102	positive regulation of T cell proliferation	-2.8992	-1.0524	4/72	912,3553,6850,10288	CD1D,IL1B,SYK,LILRB2
1_Member	GO:0050671	positive regulation of lymphocyte proliferation	-2.42538	-0.701444	4/97	912,3553,6850,10288	CD1D,IL1B,SYK,LILRB2
1_Member	GO:0032946	positive regulation of mononuclear cell proliferation	-2.39365	-0.682924	4/99	912,3553,6850,10288	CD1D,IL1B,SYK,LILRB2
1_Member	GO:0002706	regulation of lymphocyte mediated immunity	-2.24535	-0.56538	4/109	912,3553,5777,7133	CD1D,IL1B,PTPN6,TNFRSF1B
1_Member	GO:0002709	regulation of T cell mediated immunity	-2.1471	-0.483011	3/60	912,3553,7133	CD1D,IL1B,TNFRSF1B
2_Summary	GO:0034097	response to cytokine	-12.2134	-8.32658	24/549	1441,1843,2353,3055,3460,3553,3587,3588,3659,5777,6556,6688,6850,7133,7494,7538,7852,9314,10288,10312,10365,11027,23765,140885,728,4067,5724,10221,912,2268,101,2219,64332,2242,6446	CSF3R,DUSP1,FOS,HCK,IFNGR2,IL1B,IL10RA,IL10RB,IRF1,PTPN6,SLC11A1,SPI1,SYK,TNFRSF1B,XBP1,ZFP36,CXCR4,KLF4,LILRB2,TCIRG1,KLF2,LILRA2,IL17RA,SIRPA,C5AR1,LYN,PTAFR,TRIB1,CD1D,FGR,ADAM8,FCN1,NFKBIZ,FES,SGK1
2_Member	GO:0034097	response to cytokine	-12.2134	-8.32658	24/549	1441,1843,2353,3055,3460,3553,3587,3588,3659,5777,6556,6688,6850,7133,7494,7538,7852,9314,10288,10312,10365,11027,23765,140885	CSF3R,DUSP1,FOS,HCK,IFNGR2,IL1B,IL10RA,IL10RB,IRF1,PTPN6,SLC11A1,SPI1,SYK,TNFRSF1B,XBP1,ZFP36,CXCR4,KLF4,LILRB2,TCIRG1,KLF2,LILRA2,IL17RA,SIRPA
2_Member	GO:0071345	cellular response to cytokine stimulus	-11.6926	-7.98192	22/473	1441,1843,3055,3460,3553,3587,3588,3659,5777,6688,6850,7133,7494,7538,7852,9314,10288,10312,10365,11027,23765,140885	CSF3R,DUSP1,HCK,IFNGR2,IL1B,IL10RA,IL10RB,IRF1,PTPN6,SPI1,SYK,TNFRSF1B,XBP1,ZFP36,CXCR4,KLF4,LILRB2,TCIRG1,KLF2,LILRA2,IL17RA,SIRPA
2_Member	GO:0002237	response to molecule of bacterial origin	-10.6514	-7.1625	15/207	728,2353,3055,3553,3587,4067,5724,6556,6688,7133,7494,7538,10221,10288,140885	C5AR1,FOS,HCK,IL1B,IL10RA,LYN,PTAFR,SLC11A1,SPI1,TNFRSF1B,XBP1,ZFP36,TRIB1,LILRB2,SIRPA
2_Member	GO:0009617	response to bacterium	-10.3149	-7.01499	18/347	728,912,2268,2353,3055,3553,3587,4067,5724,6556,6688,6850,7133,7494,7538,10221,10288,140885	C5AR1,CD1D,FGR,FOS,HCK,IL1B,IL10RA,LYN,PTAFR,SLC11A1,SPI1,SYK,TNFRSF1B,XBP1,ZFP36,TRIB1,LILRB2,SIRPA
2_Member	GO:0019221	cytokine-mediated signaling pathway	-10.1898	-6.95621	15/223	1441,3055,3460,3553,3587,3588,3659,5777,6688,6850,7133,7852,10288,11027,23765	CSF3R,HCK,IFNGR2,IL1B,IL10RA,IL10RB,IRF1,PTPN6,SPI1,SYK,TNFRSF1B,CXCR4,LILRB2,LILRA2,IL17RA
2_Member	GO:0032496	response to lipopolysaccharide	-9.84201	-6.69557	14/197	2353,3055,3553,3587,4067,5724,6556,6688,7133,7494,7538,10221,10288,140885	FOS,HCK,IL1B,IL10RA,LYN,PTAFR,SLC11A1,SPI1,TNFRSF1B,XBP1,ZFP36,TRIB1,LILRB2,SIRPA
2_Member	GO:0031347	regulation of defense response	-8.88451	-5.97861	18/425	101,912,2219,2268,3055,3553,3659,4067,5777,6688,6850,7133,7538,9314,11027,23765,64332,140885	ADAM8,CD1D,FCN1,FGR,HCK,IL1B,IRF1,LYN,PTPN6,SPI1,SYK,TNFRSF1B,ZFP36,KLF4,LILRA2,IL17RA,NFKBIZ,SIRPA
2_Member	GO:0071216	cellular response to biotic stimulus	-8.50969	-5.64751	11/149	3055,3553,4067,5724,6688,6850,7133,7494,7538,10288,140885	HCK,IL1B,LYN,PTAFR,SPI1,SYK,TNFRSF1B,XBP1,ZFP36,LILRB2,SIRPA
2_Member	GO:0071222	cellular response to lipopolysaccharide	-8.24385	-5.471	10/121	3055,3553,4067,5724,6688,7133,7494,7538,10288,140885	HCK,IL1B,LYN,PTAFR,SPI1,TNFRSF1B,XBP1,ZFP36,LILRB2,SIRPA
2_Member	GO:0071219	cellular response to molecule of bacterial origin	-8.00615	-5.30968	10/128	3055,3553,4067,5724,6688,7133,7494,7538,10288,140885	HCK,IL1B,LYN,PTAFR,SPI1,TNFRSF1B,XBP1,ZFP36,LILRB2,SIRPA
2_Member	GO:0071396	cellular response to lipid	-6.78502	-4.2504	13/325	2242,3055,3553,4067,5724,6446,6688,6850,7133,7494,7538,10288,140885	FES,HCK,IL1B,LYN,PTAFR,SGK1,SPI1,SYK,TNFRSF1B,XBP1,ZFP36,LILRB2,SIRPA
2_Member	GO:0050727	regulation of inflammatory response	-6.67797	-4.14335	12/245	101,2268,3055,3553,4067,6850,7133,7538,9314,23765,64332,140885	ADAM8,FGR,HCK,IL1B,LYN,SYK,TNFRSF1B,ZFP36,KLF4,IL17RA,NFKBIZ,SIRPA
2_Member	GO:0050728	negative regulation of inflammatory response	-6.11554	-3.70586	8/102	2268,3055,4067,6850,7133,7538,9314,140885	FGR,HCK,LYN,SYK,TNFRSF1B,ZFP36,KLF4,SIRPA
2_Member	GO:0032102	negative regulation of response to external stimulus	-5.5293	-3.20288	11/260	1843,2268,3055,4067,6850,7133,7538,9314,10221,11027,140885	DUSP1,FGR,HCK,LYN,SYK,TNFRSF1B,ZFP36,KLF4,TRIB1,LILRA2,SIRPA
2_Member	GO:0031348	negative regulation of defense response	-4.52192	-2.38716	8/167	2268,3055,4067,6850,7133,7538,9314,140885	FGR,HCK,LYN,SYK,TNFRSF1B,ZFP36,KLF4,SIRPA
3_Summary	GO:0002699	positive regulation of immune effector process	-10.3612	-7.07646	13/165	912,2219,2242,2268,3553,4067,5724,5777,6688,6850,7494,7805,64332,7133,101,728,3055,6556,11027,639,3659,4688,8635,23765,50856,140885,10221,10288,391,3385,9938,1520,1794,3936,10312,7852,3460,6446,3687,5341,83706,5997,6653,7538,1326,6195	CD1D,FCN1,FES,FGR,IL1B,LYN,PTAFR,PTPN6,SPI1,SYK,XBP1,LAPTM5,NFKBIZ,TNFRSF1B,ADAM8,C5AR1,HCK,SLC11A1,LILRA2,PRDM1,IRF1,NCF2,RNASET2,IL17RA,CLEC4A,SIRPA,TRIB1,LILRB2,RHOG,ICAM3,ARHGAP25,CTSS,DOCK2,LCP1,TCIRG1,CXCR4,IFNGR2,SGK1,ITGAX,PLEK,FERMT3,RGS2,SORL1,ZFP36,MAP3K8,RPS6KA1
3_Member	GO:0002699	positive regulation of immune effector process	-10.3612	-7.07646	13/165	912,2219,2242,2268,3553,4067,5724,5777,6688,6850,7494,7805,64332	CD1D,FCN1,FES,FGR,IL1B,LYN,PTAFR,PTPN6,SPI1,SYK,XBP1,LAPTM5,NFKBIZ
3_Member	GO:0002697	regulation of immune effector process	-9.73774	-6.69604	14/226	912,2219,2242,2268,3553,4067,5724,5777,6688,6850,7133,7494,7805,64332	CD1D,FCN1,FES,FGR,IL1B,LYN,PTAFR,PTPN6,SPI1,SYK,TNFRSF1B,XBP1,LAPTM5,NFKBIZ
3_Member	GO:0050778	positive regulation of immune response	-8.69296	-5.82735	16/333	101,728,912,2219,2268,3055,3553,4067,5724,5777,6556,6688,6850,7494,11027,64332	ADAM8,C5AR1,CD1D,FCN1,FGR,HCK,IL1B,LYN,PTAFR,PTPN6,SLC11A1,SPI1,SYK,XBP1,LILRA2,NFKBIZ
3_Member	GO:0045087	innate immune response	-8.2087	-5.40108	17/413	639,912,2219,2242,2268,3055,3659,4067,4688,5777,6556,6850,8635,11027,23765,50856,140885	PRDM1,CD1D,FCN1,FES,FGR,HCK,IRF1,LYN,NCF2,PTPN6,SLC11A1,SYK,RNASET2,LILRA2,IL17RA,CLEC4A,SIRPA
3_Member	GO:0002831	regulation of response to biotic stimulus	-8.06889	-5.35818	13/253	101,912,2219,2268,3055,3553,3659,4067,5777,6688,6850,10221,11027	ADAM8,CD1D,FCN1,FGR,HCK,IL1B,IRF1,LYN,PTPN6,SPI1,SYK,TRIB1,LILRA2
3_Member	GO:0045088	regulation of innate immune response	-7.93321	-5.25053	11/169	101,912,2219,2268,3055,3659,4067,5777,6688,6850,11027	ADAM8,CD1D,FCN1,FGR,HCK,IRF1,LYN,PTPN6,SPI1,SYK,LILRA2
3_Member	GO:0002768	immune response-regulating cell surface receptor signaling pathway	-7.63041	-4.98665	10/140	728,2219,2268,3055,4067,5777,6850,10288,11027,64332	C5AR1,FCN1,FGR,HCK,LYN,PTPN6,SYK,LILRB2,LILRA2,NFKBIZ
3_Member	GO:0006909	phagocytosis	-7.55328	-4.87059	10/127	391,2219,2268,3055,3385,4067,4688,6556,6850,9938	RHOG,FCN1,FGR,HCK,ICAM3,LYN,NCF2,SLC11A1,SYK,ARHGAP25
3_Member	GO:0002703	regulation of leukocyte mediated immunity	-7.26184	-4.63031	10/153	912,2242,2268,3553,4067,5724,5777,6688,6850,7133	CD1D,FES,FGR,IL1B,LYN,PTAFR,PTPN6,SPI1,SYK,TNFRSF1B
3_Member	GO:0002764	immune response-regulating signaling pathway	-7.24311	-4.62348	11/197	728,1520,2219,2268,3055,4067,5777,6850,10288,11027,64332	C5AR1,CTSS,FCN1,FGR,HCK,LYN,PTPN6,SYK,LILRB2,LILRA2,NFKBIZ
3_Member	GO:0031349	positive regulation of defense response	-7.1981	-4.59006	11/199	101,912,2219,3055,3553,4067,6688,6850,11027,23765,64332	ADAM8,CD1D,FCN1,HCK,IL1B,LYN,SPI1,SYK,LILRA2,IL17RA,NFKBIZ
3_Member	GO:0002758	innate immune response-activating signal transduction	-7.06703	-4.47026	5/18	2219,3055,4067,6850,11027	FCN1,HCK,LYN,SYK,LILRA2
3_Member	GO:0043300	regulation of leukocyte degranulation	-7.03827	-4.4525	6/35	2242,2268,4067,5724,6688,6850	FES,FGR,LYN,PTAFR,SPI1,SYK
3_Member	GO:0002429	immune response-activating cell surface receptor signaling pathway	-6.96668	-4.4021	9/124	728,2219,2268,3055,4067,5777,6850,11027,64332	C5AR1,FCN1,FGR,HCK,LYN,PTPN6,SYK,LILRA2,NFKBIZ
3_Member	GO:0002757	immune response-activating signal transduction	-6.96668	-4.4021	9/124	728,2219,2268,3055,4067,5777,6850,11027,64332	C5AR1,FCN1,FGR,HCK,LYN,PTPN6,SYK,LILRA2,NFKBIZ
3_Member	GO:0002252	immune effector process	-6.89486	-4.28682	12/234	1794,2219,2268,3055,3936,4067,5777,6556,6688,6850,10312,11027	DOCK2,FCN1,FGR,HCK,LCP1,LYN,PTPN6,SLC11A1,SPI1,SYK,TCIRG1,LILRA2
3_Member	GO:0032103	positive regulation of response to external stimulus	-6.6048	-4.08906	13/299	101,728,912,2219,3055,3553,4067,6688,6850,7852,11027,23765,64332	ADAM8,C5AR1,CD1D,FCN1,HCK,IL1B,LYN,SPI1,SYK,CXCR4,LILRA2,IL17RA,NFKBIZ
3_Member	GO:0045089	positive regulation of innate immune response	-6.59984	-4.07477	8/99	101,912,2219,3055,4067,6688,6850,11027	ADAM8,CD1D,FCN1,HCK,LYN,SPI1,SYK,LILRA2
3_Member	GO:0002886	regulation of myeloid leukocyte mediated immunity	-6.5446	-4.03801	6/42	2242,2268,4067,5724,6688,6850	FES,FGR,LYN,PTAFR,SPI1,SYK
3_Member	GO:0033006	regulation of mast cell activation involved in immune response	-6.38482	-3.91299	5/24	2242,2268,4067,5777,6850	FES,FGR,LYN,PTPN6,SYK
3_Member	GO:0002274	myeloid leukocyte activation	-6.24934	-3.7939	8/98	728,1794,3460,4067,6556,6688,6850,11027	C5AR1,DOCK2,IFNGR2,LYN,SLC11A1,SPI1,SYK,LILRA2
3_Member	GO:0033003	regulation of mast cell activation	-6.02967	-3.61999	5/28	2242,2268,4067,5777,6850	FES,FGR,LYN,PTPN6,SYK
3_Member	GO:0002833	positive regulation of response to biotic stimulus	-5.87517	-3.49352	8/123	101,912,2219,3055,4067,6688,6850,11027	ADAM8,CD1D,FCN1,HCK,LYN,SPI1,SYK,LILRA2
3_Member	GO:0002253	activation of immune response	-5.6166	-3.26762	9/179	728,2219,2268,3055,4067,5777,6850,11027,64332	C5AR1,FCN1,FGR,HCK,LYN,PTPN6,SYK,LILRA2,NFKBIZ
3_Member	GO:0051046	regulation of secretion	-5.46709	-3.14849	12/359	101,2242,2268,3553,4067,5724,6446,6688,6850,7133,7494,10312	ADAM8,FES,FGR,IL1B,LYN,PTAFR,SGK1,SPI1,SYK,TNFRSF1B,XBP1,TCIRG1
3_Member	GO:0002220	innate immune response activating cell surface receptor signaling pathway	-5.41645	-3.10943	4/17	2219,4067,6850,11027	FCN1,LYN,SYK,LILRA2
3_Member	GO:0007229	integrin-mediated signaling pathway	-5.24651	-2.97249	6/69	2268,3055,3687,5341,6850,83706	FGR,HCK,ITGAX,PLEK,SYK,FERMT3
3_Member	GO:0002433	immune response-regulating cell surface receptor signaling pathway involved in phagocytosis	-5.20897	-2.95039	4/19	2268,3055,4067,6850	FGR,HCK,LYN,SYK
3_Member	GO:0038096	Fc-gamma receptor signaling pathway involved in phagocytosis	-5.20897	-2.95039	4/19	2268,3055,4067,6850	FGR,HCK,LYN,SYK
3_Member	GO:0002431	Fc receptor mediated stimulatory signaling pathway	-5.11422	-2.86591	4/20	2268,3055,4067,6850	FGR,HCK,LYN,SYK
3_Member	GO:0002576	platelet degranulation	-5.02898	-2.79582	3/7	4067,5341,6850	LYN,PLEK,SYK
3_Member	GO:0038094	Fc-gamma receptor signaling pathway	-5.02461	-2.79582	4/21	2268,3055,4067,6850	FGR,HCK,LYN,SYK
3_Member	GO:0002218	activation of innate immune response	-4.92515	-2.71044	5/46	2219,3055,4067,6850,11027	FCN1,HCK,LYN,SYK,LILRA2
3_Member	GO:0002862	negative regulation of inflammatory response to antigenic stimulus	-4.85881	-2.65775	4/23	2268,3055,4067,6850	FGR,HCK,LYN,SYK
3_Member	GO:0043304	regulation of mast cell degranulation	-4.85881	-2.65775	4/23	2242,2268,4067,6850	FES,FGR,LYN,SYK
3_Member	GO:1903305	regulation of regulated secretory pathway	-4.66249	-2.47898	6/87	2242,2268,4067,5724,6688,6850	FES,FGR,LYN,PTAFR,SPI1,SYK
3_Member	GO:0002366	leukocyte activation involved in immune response	-4.58277	-2.43236	7/119	1794,3936,4067,6556,6688,6850,11027	DOCK2,LCP1,LYN,SLC11A1,SPI1,SYK,LILRA2
3_Member	GO:0018108	peptidyl-tyrosine phosphorylation	-4.55092	-2.39247	6/91	2242,2268,3055,4067,5777,6850	FES,FGR,HCK,LYN,PTPN6,SYK
3_Member	GO:0002263	cell activation involved in immune response	-4.48993	-2.37399	7/123	1794,3936,4067,6556,6688,6850,11027	DOCK2,LCP1,LYN,SLC11A1,SPI1,SYK,LILRA2
3_Member	GO:0018212	peptidyl-tyrosine modification	-4.47077	-2.32826	6/94	2242,2268,3055,4067,5777,6850	FES,FGR,HCK,LYN,PTPN6,SYK
3_Member	GO:1903530	regulation of secretion by cell	-4.25516	-2.14288	10/330	101,2242,2268,3553,4067,5724,6688,6850,7133,10312	ADAM8,FES,FGR,IL1B,LYN,PTAFR,SPI1,SYK,TNFRSF1B,TCIRG1
3_Member	GO:0002861	regulation of inflammatory response to antigenic stimulus	-4.06392	-1.97989	4/36	2268,3055,4067,6850	FGR,HCK,LYN,SYK
3_Member	GO:0038093	Fc receptor signaling pathway	-4.01639	-1.9425	4/37	2268,3055,4067,6850	FGR,HCK,LYN,SYK
3_Member	GO:0050777	negative regulation of immune response	-3.91759	-1.86599	6/118	2268,3055,4067,5777,6688,6850	FGR,HCK,LYN,PTPN6,SPI1,SYK
3_Member	GO:0043302	positive regulation of leukocyte degranulation	-3.76109	-1.74058	3/17	2268,5724,6850	FGR,PTAFR,SYK
3_Member	GO:0002275	myeloid cell activation involved in immune response	-3.75782	-1.74025	4/43	1794,4067,6850,11027	DOCK2,LYN,SYK,LILRA2
3_Member	GO:0017157	regulation of exocytosis	-3.66881	-1.6685	6/131	2242,2268,4067,5724,6688,6850	FES,FGR,LYN,PTAFR,SPI1,SYK
3_Member	GO:0044070	regulation of anion transport	-3.18576	-1.27668	4/54	3553,5724,5997,6850	IL1B,PTAFR,RGS2,SYK
3_Member	GO:0010543	regulation of platelet activation	-2.92885	-1.07547	3/32	4067,5341,6850	LYN,PLEK,SYK
3_Member	GO:1903307	positive regulation of regulated secretory pathway	-2.92885	-1.07547	3/32	2268,5724,6850	FGR,PTAFR,SYK
3_Member	GO:0051047	positive regulation of secretion	-2.91209	-1.06072	6/182	101,2268,3553,5724,6850,7494	ADAM8,FGR,IL1B,PTAFR,SYK,XBP1
3_Member	GO:0060341	regulation of cellular localization	-2.89066	-1.05192	11/577	391,2242,2268,3553,3936,4067,5777,6653,6688,6850,7538	RHOG,FES,FGR,IL1B,LCP1,LYN,PTPN6,SORL1,SPI1,SYK,ZFP36
3_Member	GO:0046777	protein autophosphorylation	-2.80592	-0.984274	5/129	2242,2268,3055,4067,6850	FES,FGR,HCK,LYN,SYK
3_Member	GO:0031334	positive regulation of protein-containing complex assembly	-2.66333	-0.873083	5/139	2242,3055,3936,5341,6850	FES,HCK,LCP1,PLEK,SYK
3_Member	GO:0045055	regulated exocytosis	-2.61447	-0.841616	4/86	3055,4067,5341,6850	HCK,LYN,PLEK,SYK
3_Member	GO:0140029	exocytic process	-2.47164	-0.732512	3/46	4067,5341,6850	LYN,PLEK,SYK
3_Member	GO:0006468	protein phosphorylation	-2.44524	-0.717339	9/471	1326,2242,2268,3055,4067,5777,6195,6446,6850	MAP3K8,FES,FGR,HCK,LYN,PTPN6,RPS6KA1,SGK1,SYK
3_Member	GO:1903532	positive regulation of secretion by cell	-2.332	-0.631311	5/166	101,2268,3553,5724,6850	ADAM8,FGR,IL1B,PTAFR,SYK
3_Member	GO:0045921	positive regulation of exocytosis	-2.23046	-0.554513	3/56	2268,5724,6850	FGR,PTAFR,SYK
4_Summary	GO:0001775	cell activation	-9.605	-6.59326	19/435	728,912,1316,1794,3460,3553,3659,3936,4067,5341,5777,6556,6688,6850,10312,11027,23765,50856,83706,1052,3726,9314,10365,126014,5724	C5AR1,CD1D,KLF6,DOCK2,IFNGR2,IL1B,IRF1,LCP1,LYN,PLEK,PTPN6,SLC11A1,SPI1,SYK,TCIRG1,LILRA2,IL17RA,CLEC4A,FERMT3,CEBPD,JUNB,KLF4,KLF2,OSCAR,PTAFR
4_Member	GO:0001775	cell activation	-9.605	-6.59326	19/435	728,912,1316,1794,3460,3553,3659,3936,4067,5341,5777,6556,6688,6850,10312,11027,23765,50856,83706	C5AR1,CD1D,KLF6,DOCK2,IFNGR2,IL1B,IRF1,LCP1,LYN,PLEK,PTPN6,SLC11A1,SPI1,SYK,TCIRG1,LILRA2,IL17RA,CLEC4A,FERMT3
4_Member	GO:0030097	hemopoiesis	-6.5152	-4.02633	15/416	912,1052,1316,1794,3659,3726,4067,5341,5777,6688,6850,9314,10312,10365,126014	CD1D,CEBPD,KLF6,DOCK2,IRF1,JUNB,LYN,PLEK,PTPN6,SPI1,SYK,KLF4,TCIRG1,KLF2,OSCAR
4_Member	GO:0045321	leukocyte activation	-6.46552	-3.98526	14/362	728,912,1316,1794,3460,3659,3936,4067,6556,6688,6850,10312,11027,50856	C5AR1,CD1D,KLF6,DOCK2,IFNGR2,IRF1,LCP1,LYN,SLC11A1,SPI1,SYK,TCIRG1,LILRA2,CLEC4A
4_Member	GO:0048534	hematopoietic or lymphoid organ development	-6.09316	-3.69066	15/449	912,1052,1316,1794,3659,3726,4067,5341,5777,6688,6850,9314,10312,10365,126014	CD1D,CEBPD,KLF6,DOCK2,IRF1,JUNB,LYN,PLEK,PTPN6,SPI1,SYK,KLF4,TCIRG1,KLF2,OSCAR
4_Member	GO:0002520	immune system development	-5.79806	-3.42977	15/474	912,1052,1316,1794,3659,3726,4067,5341,5777,6688,6850,9314,10312,10365,126014	CD1D,CEBPD,KLF6,DOCK2,IRF1,JUNB,LYN,PLEK,PTPN6,SPI1,SYK,KLF4,TCIRG1,KLF2,OSCAR
4_Member	GO:0002521	leukocyte differentiation	-5.34485	-3.05465	10/247	912,1316,1794,3659,3726,4067,6688,6850,10312,126014	CD1D,KLF6,DOCK2,IRF1,JUNB,LYN,SPI1,SYK,TCIRG1,OSCAR
4_Member	GO:0043313	regulation of neutrophil degranulation	-5.26996	-2.99061	3/6	5724,6688,6850	PTAFR,SPI1,SYK
4_Member	GO:0042110	T cell activation	-5.14339	-2.89005	9/182	912,1794,3659,3936,6556,6688,6850,10312,50856	CD1D,DOCK2,IRF1,LCP1,SLC11A1,SPI1,SYK,TCIRG1,CLEC4A
4_Member	GO:0046631	alpha-beta T cell activation	-4.7449	-2.55707	5/50	1794,3659,6850,10312,50856	DOCK2,IRF1,SYK,TCIRG1,CLEC4A
4_Member	GO:1903131	mononuclear cell differentiation	-4.35304	-2.22967	8/198	912,1316,1794,3659,4067,6688,6850,10312	CD1D,KLF6,DOCK2,IRF1,LYN,SPI1,SYK,TCIRG1
4_Member	GO:0046649	lymphocyte activation	-4.31109	-2.22363	10/289	912,1316,1794,3659,3936,6556,6688,6850,10312,50856	CD1D,KLF6,DOCK2,IRF1,LCP1,SLC11A1,SPI1,SYK,TCIRG1,CLEC4A
4_Member	GO:1902563	regulation of neutrophil activation	-4.24091	-2.13424	3/12	5724,6688,6850	PTAFR,SPI1,SYK
4_Member	GO:0030217	T cell differentiation	-4.10881	-2.01789	6/109	912,1794,3659,6688,6850,10312	CD1D,DOCK2,IRF1,SPI1,SYK,TCIRG1
4_Member	GO:0030098	lymphocyte differentiation	-3.86776	-1.82606	7/173	912,1316,1794,3659,6688,6850,10312	CD1D,KLF6,DOCK2,IRF1,SPI1,SYK,TCIRG1
4_Member	GO:0045058	T cell selection	-2.8895	-1.05192	3/33	912,1794,6850	CD1D,DOCK2,SYK
4_Member	GO:0031343	positive regulation of cell killing	-2.77881	-0.971191	3/36	912,6688,6850	CD1D,SPI1,SYK
4_Member	GO:0031341	regulation of cell killing	-2.20901	-0.537053	3/57	912,6688,6850	CD1D,SPI1,SYK
5_Summary	GO:0006954	inflammatory response	-8.86541	-5.97861	16/324	101,728,2353,3055,3553,3588,4067,5265,5724,6556,6850,7133,7852,10312,23765,64332,1441,140885,391,1794,2242,11027,2219,9314,50856,83706	ADAM8,C5AR1,FOS,HCK,IL1B,IL10RB,LYN,SERPINA1,PTAFR,SLC11A1,SYK,TNFRSF1B,CXCR4,TCIRG1,IL17RA,NFKBIZ,CSF3R,SIRPA,RHOG,DOCK2,FES,LILRA2,FCN1,KLF4,CLEC4A,FERMT3
5_Member	GO:0006954	inflammatory response	-8.86541	-5.97861	16/324	101,728,2353,3055,3553,3588,4067,5265,5724,6556,6850,7133,7852,10312,23765,64332	ADAM8,C5AR1,FOS,HCK,IL1B,IL10RB,LYN,SERPINA1,PTAFR,SLC11A1,SYK,TNFRSF1B,CXCR4,TCIRG1,IL17RA,NFKBIZ
5_Member	GO:0050900	leukocyte migration	-6.86496	-4.26819	10/150	101,728,1441,3055,3553,4067,6850,7852,23765,140885	ADAM8,C5AR1,CSF3R,HCK,IL1B,LYN,SYK,CXCR4,IL17RA,SIRPA
5_Member	GO:0030595	leukocyte chemotaxis	-5.31926	-3.03342	7/92	101,728,1441,3553,6850,7852,23765	ADAM8,C5AR1,CSF3R,IL1B,SYK,CXCR4,IL17RA
5_Member	GO:0060326	cell chemotaxis	-5.29337	-3.01402	8/131	101,391,728,1441,3553,6850,7852,23765	ADAM8,RHOG,C5AR1,CSF3R,IL1B,SYK,CXCR4,IL17RA
5_Member	GO:0097529	myeloid leukocyte migration	-5.03478	-2.79634	6/75	728,1441,3553,6850,23765,140885	C5AR1,CSF3R,IL1B,SYK,IL17RA,SIRPA
5_Member	GO:0006935	chemotaxis	-4.73801	-2.55878	11/315	101,391,728,1441,1794,2242,3553,5724,6850,7852,23765	ADAM8,RHOG,C5AR1,CSF3R,DOCK2,FES,IL1B,PTAFR,SYK,CXCR4,IL17RA
5_Member	GO:0042330	taxis	-4.71245	-2.53746	11/317	101,391,728,1441,1794,2242,3553,5724,6850,7852,23765	ADAM8,RHOG,C5AR1,CSF3R,DOCK2,FES,IL1B,PTAFR,SYK,CXCR4,IL17RA
5_Member	GO:0032725	positive regulation of granulocyte macrophage colony-stimulating factor production	-4.65288	-2.47365	3/9	3553,6850,11027	IL1B,SYK,LILRA2
5_Member	GO:0071621	granulocyte chemotaxis	-4.57982	-2.41729	5/54	728,1441,3553,6850,23765	C5AR1,CSF3R,IL1B,SYK,IL17RA
5_Member	GO:0032645	regulation of granulocyte macrophage colony-stimulating factor production	-4.50004	-2.3536	3/10	3553,6850,11027	IL1B,SYK,LILRA2
5_Member	GO:0097530	granulocyte migration	-4.35584	-2.22967	5/60	728,1441,3553,6850,23765	C5AR1,CSF3R,IL1B,SYK,IL17RA
5_Member	GO:0032677	regulation of interleukin-8 production	-4.01691	-1.96895	5/63	2219,3553,6850,9314,11027	FCN1,IL1B,SYK,KLF4,LILRA2
5_Member	GO:0032642	regulation of chemokine production	-3.95181	-1.91627	5/65	3553,6850,9314,23765,140885	IL1B,SYK,KLF4,IL17RA,SIRPA
5_Member	GO:0032757	positive regulation of interleukin-8 production	-3.50195	-1.52696	4/50	2219,3553,6850,11027	FCN1,IL1B,SYK,LILRA2
5_Member	GO:0030593	neutrophil chemotaxis	-3.46863	-1.50611	4/51	728,1441,3553,6850	C5AR1,CSF3R,IL1B,SYK
5_Member	GO:1990266	neutrophil migration	-3.31215	-1.37474	4/56	728,1441,3553,6850	C5AR1,CSF3R,IL1B,SYK
5_Member	GO:0009620	response to fungus	-3.10081	-1.20323	3/28	6850,23765,50856	SYK,IL17RA,CLEC4A
5_Member	GO:0007159	leukocyte cell-cell adhesion	-2.58481	-0.818586	3/42	3553,6850,83706	IL1B,SYK,FERMT3
5_Member	GO:0032722	positive regulation of chemokine production	-2.41904	-0.698073	3/48	3553,6850,23765	IL1B,SYK,IL17RA
5_Member	GO:0050729	positive regulation of inflammatory response	-2.3474	-0.642443	4/102	101,3553,23765,64332	ADAM8,IL1B,IL17RA,NFKBIZ
6_Summary	GO:0032675	regulation of interleukin-6 production	-8.84968	-5.94061	10/105	3553,5724,5777,6850,7494,10288,10365,11027,23765,140885,101,728,2219,2268,3659,6556,6653,7805,7538,50856	IL1B,PTAFR,PTPN6,SYK,XBP1,LILRB2,KLF2,LILRA2,IL17RA,SIRPA,ADAM8,C5AR1,FCN1,FGR,IRF1,SLC11A1,SORL1,LAPTM5,ZFP36,CLEC4A
6_Member	GO:0032675	regulation of interleukin-6 production	-8.84968	-5.94061	10/105	3553,5724,5777,6850,7494,10288,10365,11027,23765,140885	IL1B,PTAFR,PTPN6,SYK,XBP1,LILRB2,KLF2,LILRA2,IL17RA,SIRPA
6_Member	GO:0001819	positive regulation of cytokine production	-7.94338	-5.17052	15/324	101,728,2219,2268,3553,3659,5724,6556,6653,6850,7494,7805,10288,11027,23765	ADAM8,C5AR1,FCN1,FGR,IL1B,IRF1,PTAFR,SLC11A1,SORL1,SYK,XBP1,LAPTM5,LILRB2,LILRA2,IL17RA
6_Member	GO:0032755	positive regulation of interleukin-6 production	-6.50943	-4.02057	7/69	3553,5724,6850,7494,10288,11027,23765	IL1B,PTAFR,SYK,XBP1,LILRB2,LILRA2,IL17RA
6_Member	GO:1903555	regulation of tumor necrosis factor superfamily cytokine production	-5.79582	-3.4209	8/126	101,5724,5777,6850,7538,11027,50856,140885	ADAM8,PTAFR,PTPN6,SYK,ZFP36,LILRA2,CLEC4A,SIRPA
6_Member	GO:0032680	regulation of tumor necrosis factor production	-4.81351	-2.62131	7/123	5724,5777,6850,7538,11027,50856,140885	PTAFR,PTPN6,SYK,ZFP36,LILRA2,CLEC4A,SIRPA
6_Member	GO:1903557	positive regulation of tumor necrosis factor superfamily cytokine production	-2.74973	-0.945712	4/79	101,5724,6850,11027	ADAM8,PTAFR,SYK,LILRA2
7_Summary	GO:0050764	regulation of phagocytosis	-7.5001	-4.84375	8/68	1794,2219,2268,3055,3553,6556,6850,140885,2242,4067,5724,6653,6688,391,3587,9938	DOCK2,FCN1,FGR,HCK,IL1B,SLC11A1,SYK,SIRPA,FES,LYN,PTAFR,SORL1,SPI1,RHOG,IL10RA,ARHGAP25
7_Member	GO:0050764	regulation of phagocytosis	-7.5001	-4.84375	8/68	1794,2219,2268,3055,3553,6556,6850,140885	DOCK2,FCN1,FGR,HCK,IL1B,SLC11A1,SYK,SIRPA
7_Member	GO:0060627	regulation of vesicle-mediated transport	-5.6133	-3.26432	13/366	1794,2219,2242,2268,3055,3553,4067,5724,6556,6653,6688,6850,140885	DOCK2,FCN1,FES,FGR,HCK,IL1B,LYN,PTAFR,SLC11A1,SORL1,SPI1,SYK,SIRPA
7_Member	GO:0050766	positive regulation of phagocytosis	-4.68432	-2.51767	5/46	1794,2219,3553,6556,140885	DOCK2,FCN1,IL1B,SLC11A1,SIRPA
7_Member	GO:0006897	endocytosis	-2.44277	-0.717339	7/302	391,1794,2219,3587,6653,6850,9938	RHOG,DOCK2,FCN1,IL10RA,SORL1,SYK,ARHGAP25
8_Summary	GO:0043409	negative regulation of MAPK cascade	-6.62648	-4.10141	9/121	1843,1848,3553,4067,5777,5997,6653,140885,284996,101,6850,10221,728,6688,7805,5341,7494,9938,7538,2268,6556,5265,6195,9314	DUSP1,DUSP6,IL1B,LYN,PTPN6,RGS2,SORL1,SIRPA,RNF149,ADAM8,SYK,TRIB1,C5AR1,SPI1,LAPTM5,PLEK,XBP1,ARHGAP25,ZFP36,FGR,SLC11A1,SERPINA1,RPS6KA1,KLF4
8_Member	GO:0043409	negative regulation of MAPK cascade	-6.62648	-4.10141	9/121	1843,1848,3553,4067,5777,5997,6653,140885,284996	DUSP1,DUSP6,IL1B,LYN,PTPN6,RGS2,SORL1,SIRPA,RNF149
8_Member	GO:0043405	regulation of MAP kinase activity	-6.19352	-3.75919	9/136	101,1843,3553,4067,5777,5997,6653,6850,10221	ADAM8,DUSP1,IL1B,LYN,PTPN6,RGS2,SORL1,SYK,TRIB1
8_Member	GO:0043407	negative regulation of MAP kinase activity	-6.00854	-3.6131	6/46	1843,3553,4067,5777,5997,6653	DUSP1,IL1B,LYN,PTPN6,RGS2,SORL1
8_Member	GO:0043408	regulation of MAPK cascade	-5.52738	-3.20288	14/434	101,728,1843,1848,3553,4067,5777,5997,6653,6688,6850,7805,140885,284996	ADAM8,C5AR1,DUSP1,DUSP6,IL1B,LYN,PTPN6,RGS2,SORL1,SPI1,SYK,LAPTM5,SIRPA,RNF149
8_Member	GO:1902532	negative regulation of intracellular signal transduction	-5.50969	-3.19418	13/374	1843,1848,3553,4067,5341,5777,5997,6653,6688,7494,9938,140885,284996	DUSP1,DUSP6,IL1B,LYN,PLEK,PTPN6,RGS2,SORL1,SPI1,XBP1,ARHGAP25,SIRPA,RNF149
8_Member	GO:0071901	negative regulation of protein serine/threonine kinase activity	-4.29785	-2.21383	6/90	1843,3553,4067,5777,5997,6653	DUSP1,IL1B,LYN,PTPN6,RGS2,SORL1
8_Member	GO:0001933	negative regulation of protein phosphorylation	-4.19064	-2.12008	9/240	1843,1848,3553,4067,5777,5997,6653,10221,140885	DUSP1,DUSP6,IL1B,LYN,PTPN6,RGS2,SORL1,TRIB1,SIRPA
8_Member	GO:0010563	negative regulation of phosphorus metabolic process	-4.05608	-2.00179	10/310	1843,1848,3553,4067,5341,5777,5997,6653,10221,140885	DUSP1,DUSP6,IL1B,LYN,PLEK,PTPN6,RGS2,SORL1,TRIB1,SIRPA
8_Member	GO:0045936	negative regulation of phosphate metabolic process	-4.05608	-2.00179	10/310	1843,1848,3553,4067,5341,5777,5997,6653,10221,140885	DUSP1,DUSP6,IL1B,LYN,PLEK,PTPN6,RGS2,SORL1,TRIB1,SIRPA
8_Member	GO:0051348	negative regulation of transferase activity	-3.98326	-1.94156	8/199	1843,3553,4067,5777,5997,6653,7538,10221	DUSP1,IL1B,LYN,PTPN6,RGS2,SORL1,ZFP36,TRIB1
8_Member	GO:0045859	regulation of protein kinase activity	-3.97315	-1.93453	12/451	101,728,1843,2268,3553,4067,5777,5997,6556,6653,6850,10221	ADAM8,C5AR1,DUSP1,FGR,IL1B,LYN,PTPN6,RGS2,SLC11A1,SORL1,SYK,TRIB1
8_Member	GO:0006469	negative regulation of protein kinase activity	-3.85318	-1.83561	7/155	1843,3553,4067,5777,5997,6653,10221	DUSP1,IL1B,LYN,PTPN6,RGS2,SORL1,TRIB1
8_Member	GO:0042326	negative regulation of phosphorylation	-3.82472	-1.82158	9/268	1843,1848,3553,4067,5777,5997,6653,10221,140885	DUSP1,DUSP6,IL1B,LYN,PTPN6,RGS2,SORL1,TRIB1,SIRPA
8_Member	GO:0071900	regulation of protein serine/threonine kinase activity	-3.82472	-1.82158	9/268	101,1843,3553,4067,5777,5997,6653,6850,10221	ADAM8,DUSP1,IL1B,LYN,PTPN6,RGS2,SORL1,SYK,TRIB1
8_Member	GO:0033673	negative regulation of kinase activity	-3.57437	-1.60403	7/172	1843,3553,4067,5777,5997,6653,10221	DUSP1,IL1B,LYN,PTPN6,RGS2,SORL1,TRIB1
8_Member	GO:0070372	regulation of ERK1 and ERK2 cascade	-3.3403	-1.41015	7/188	728,1848,3553,4067,5777,6850,140885	C5AR1,DUSP6,IL1B,LYN,PTPN6,SYK,SIRPA
8_Member	GO:0043549	regulation of kinase activity	-3.31183	-1.38882	12/532	101,728,1843,2268,3553,4067,5777,5997,6556,6653,6850,10221	ADAM8,C5AR1,DUSP1,FGR,IL1B,LYN,PTPN6,RGS2,SLC11A1,SORL1,SYK,TRIB1
8_Member	GO:0031400	negative regulation of protein modification process	-3.30545	-1.38479	10/384	1843,1848,3553,4067,5777,5997,6653,6688,10221,140885	DUSP1,DUSP6,IL1B,LYN,PTPN6,RGS2,SORL1,SPI1,TRIB1,SIRPA
8_Member	GO:0043086	negative regulation of catalytic activity	-3.10358	-1.20355	11/483	1843,3553,4067,5265,5777,5997,6195,6653,7538,9314,10221	DUSP1,IL1B,LYN,SERPINA1,PTPN6,RGS2,RPS6KA1,SORL1,ZFP36,KLF4,TRIB1
9_Summary	GO:0002683	negative regulation of immune system process	-6.52462	-4.02699	12/285	1843,2268,3055,3659,4067,5777,6688,6850,7805,7940,10221,10288,9314,3553,7832,10437	DUSP1,FGR,HCK,IRF1,LYN,PTPN6,SPI1,SYK,LAPTM5,LST1,TRIB1,LILRB2,KLF4,IL1B,BTG2,IFI30
9_Member	GO:0002683	negative regulation of immune system process	-6.52462	-4.02699	12/285	1843,2268,3055,3659,4067,5777,6688,6850,7805,7940,10221,10288	DUSP1,FGR,HCK,IRF1,LYN,PTPN6,SPI1,SYK,LAPTM5,LST1,TRIB1,LILRB2
9_Member	GO:0002695	negative regulation of leukocyte activation	-5.69325	-3.32496	8/130	2268,3659,4067,5777,6688,7805,7940,10288	FGR,IRF1,LYN,PTPN6,SPI1,LAPTM5,LST1,LILRB2
9_Member	GO:0050866	negative regulation of cell activation	-5.31575	-3.031	8/146	2268,3659,4067,5777,6688,7805,7940,10288	FGR,IRF1,LYN,PTPN6,SPI1,LAPTM5,LST1,LILRB2
9_Member	GO:0051250	negative regulation of lymphocyte activation	-5.10669	-2.86334	7/111	2268,3659,4067,5777,7805,7940,10288	FGR,IRF1,LYN,PTPN6,LAPTM5,LST1,LILRB2
9_Member	GO:0022408	negative regulation of cell-cell adhesion	-3.43607	-1.49375	6/129	3659,5777,6688,7805,9314,10288	IRF1,PTPN6,SPI1,LAPTM5,KLF4,LILRB2
9_Member	GO:0032945	negative regulation of mononuclear cell proliferation	-3.2827	-1.35255	4/57	4067,5777,7940,10288	LYN,PTPN6,LST1,LILRB2
9_Member	GO:0050672	negative regulation of lymphocyte proliferation	-3.2827	-1.35255	4/57	4067,5777,7940,10288	LYN,PTPN6,LST1,LILRB2
9_Member	GO:1903038	negative regulation of leukocyte cell-cell adhesion	-3.22286	-1.31149	5/93	3659,5777,7805,9314,10288	IRF1,PTPN6,LAPTM5,KLF4,LILRB2
9_Member	GO:0070664	negative regulation of leukocyte proliferation	-3.14354	-1.23447	4/62	4067,5777,7940,10288	LYN,PTPN6,LST1,LILRB2
9_Member	GO:0008285	negative regulation of cell population proliferation	-3.14086	-1.23407	11/478	1843,3553,3659,4067,5777,7832,7940,9314,10221,10288,10437	DUSP1,IL1B,IRF1,LYN,PTPN6,BTG2,LST1,KLF4,TRIB1,LILRB2,IFI30
9_Member	GO:0007162	negative regulation of cell adhesion	-3.1165	-1.21423	7/205	1843,3659,5777,6688,7805,9314,10288	DUSP1,IRF1,PTPN6,SPI1,LAPTM5,KLF4,LILRB2
9_Member	GO:0050868	negative regulation of T cell activation	-2.63302	-0.853426	4/85	3659,5777,7805,10288	IRF1,PTPN6,LAPTM5,LILRB2
10_Summary	GO:0031663	lipopolysaccharide-mediated signaling pathway	-5.65788	-3.29612	5/33	3055,3553,4067,5724,6688,101,7133,7852,1843,140885,912,7538,7805,7494	HCK,IL1B,LYN,PTAFR,SPI1,ADAM8,TNFRSF1B,CXCR4,DUSP1,SIRPA,CD1D,ZFP36,LAPTM5,XBP1
10_Member	GO:0031663	lipopolysaccharide-mediated signaling pathway	-5.65788	-3.29612	5/33	3055,3553,4067,5724,6688	HCK,IL1B,LYN,PTAFR,SPI1
10_Member	GO:0051044	positive regulation of membrane protein ectodomain proteolysis	-4.02634	-1.9491	3/14	101,3553,7133	ADAM8,IL1B,TNFRSF1B
10_Member	GO:0014015	positive regulation of gliogenesis	-3.64879	-1.66778	4/41	3553,4067,7133,7852	IL1B,LYN,TNFRSF1B,CXCR4
10_Member	GO:0051043	regulation of membrane protein ectodomain proteolysis	-3.41634	-1.46364	3/22	101,3553,7133	ADAM8,IL1B,TNFRSF1B
10_Member	GO:0014013	regulation of gliogenesis	-3.06783	-1.17666	4/58	3553,4067,7133,7852	IL1B,LYN,TNFRSF1B,CXCR4
10_Member	GO:1900744	regulation of p38MAPK cascade	-2.8895	-1.05192	3/33	1843,3553,6688	DUSP1,IL1B,SPI1
10_Member	GO:0070302	regulation of stress-activated protein kinase signaling cascade	-2.64974	-0.864627	5/140	1843,3553,4067,6688,140885	DUSP1,IL1B,LYN,SPI1,SIRPA
10_Member	GO:0002705	positive regulation of leukocyte mediated immunity	-2.52529	-0.77043	4/91	912,3553,5724,6688	CD1D,IL1B,PTAFR,SPI1
10_Member	GO:0032663	regulation of interleukin-2 production	-2.41904	-0.698073	3/48	3553,7538,7805	IL1B,ZFP36,LAPTM5
10_Member	GO:0002700	regulation of production of molecular mediator of immune response	-2.28813	-0.59784	4/106	3553,7133,7494,7805	IL1B,TNFRSF1B,XBP1,LAPTM5
10_Member	GO:0097191	extrinsic apoptotic signaling pathway	-2.06973	-0.414652	3/64	3553,6688,7133	IL1B,SPI1,TNFRSF1B
11_Summary	GO:0001818	negative regulation of cytokine production	-5.10487	-2.86495	9/184	5552,5777,6556,7538,7805,9314,10365,50856,140885,3553	SRGN,PTPN6,SLC11A1,ZFP36,LAPTM5,KLF4,KLF2,CLEC4A,SIRPA,IL1B
11_Member	GO:0001818	negative regulation of cytokine production	-5.10487	-2.86495	9/184	5552,5777,6556,7538,7805,9314,10365,50856,140885	SRGN,PTPN6,SLC11A1,ZFP36,LAPTM5,KLF4,KLF2,CLEC4A,SIRPA
11_Member	GO:0045428	regulation of nitric oxide biosynthetic process	-3.56777	-1.60266	4/43	3553,9314,10365,140885	IL1B,KLF4,KLF2,SIRPA
11_Member	GO:0080164	regulation of nitric oxide metabolic process	-3.4908	-1.54102	4/45	3553,9314,10365,140885	IL1B,KLF4,KLF2,SIRPA
11_Member	GO:0032715	negative regulation of interleukin-6 production	-3.01172	-1.14195	3/30	5777,10365,140885	PTPN6,KLF2,SIRPA
11_Member	GO:0032720	negative regulation of tumor necrosis factor production	-2.44503	-0.717339	3/47	5777,50856,140885	PTPN6,CLEC4A,SIRPA
11_Member	GO:1903556	negative regulation of tumor necrosis factor superfamily cytokine production	-2.44503	-0.717339	3/47	5777,50856,140885	PTPN6,CLEC4A,SIRPA
12_Summary	GO:0043269	regulation of ion transport	-5.10339	-2.86495	12/346	1520,3460,3553,4067,5724,5777,5997,6850,7852,10288,10312,11027,6446	CTSS,IFNGR2,IL1B,LYN,PTAFR,PTPN6,RGS2,SYK,CXCR4,LILRB2,TCIRG1,LILRA2,SGK1
12_Member	GO:0043269	regulation of ion transport	-5.10339	-2.86495	12/346	1520,3460,3553,4067,5724,5777,5997,6850,7852,10288,10312,11027	CTSS,IFNGR2,IL1B,LYN,PTAFR,PTPN6,RGS2,SYK,CXCR4,LILRB2,TCIRG1,LILRA2
12_Member	GO:0032411	positive regulation of transporter activity	-2.99212	-1.1265	4/68	1520,3460,5724,6446	CTSS,IFNGR2,PTAFR,SGK1
12_Member	GO:0034762	regulation of transmembrane transport	-2.7779	-0.938374	8/302	1520,3460,3553,4067,5724,5777,5997,10312	CTSS,IFNGR2,IL1B,LYN,PTAFR,PTPN6,RGS2,TCIRG1
12_Member	GO:0034765	regulation of ion transmembrane transport	-2.68952	-0.861524	7/243	1520,3460,4067,5724,5777,5997,10312	CTSS,IFNGR2,LYN,PTAFR,PTPN6,RGS2,TCIRG1
12_Member	GO:1904062	regulation of cation transmembrane transport	-2.53091	-0.730473	6/193	1520,3460,4067,5777,5997,10312	CTSS,IFNGR2,LYN,PTPN6,RGS2,TCIRG1
12_Member	GO:0043270	positive regulation of ion transport	-2.50737	-0.756371	5/151	1520,3460,3553,5724,11027	CTSS,IFNGR2,IL1B,PTAFR,LILRA2
12_Member	GO:0032414	positive regulation of ion transmembrane transporter activity	-2.1471	-0.483011	3/60	1520,3460,5724	CTSS,IFNGR2,PTAFR
13_Summary	GO:0030335	positive regulation of cell migration	-4.60531	-2.4509	12/388	101,388,728,2268,3553,3687,4067,5724,6688,7494,7852,83706,9314,10365	ADAM8,RHOB,C5AR1,FGR,IL1B,ITGAX,LYN,PTAFR,SPI1,XBP1,CXCR4,FERMT3,KLF4,KLF2
13_Member	GO:0030335	positive regulation of cell migration	-4.60531	-2.4509	12/388	101,388,728,2268,3553,3687,4067,5724,6688,7494,7852,83706	ADAM8,RHOB,C5AR1,FGR,IL1B,ITGAX,LYN,PTAFR,SPI1,XBP1,CXCR4,FERMT3
13_Member	GO:0045766	positive regulation of angiogenesis	-4.53591	-2.3973	7/121	388,728,3553,3687,7494,7852,9314	RHOB,C5AR1,IL1B,ITGAX,XBP1,CXCR4,KLF4
13_Member	GO:1904018	positive regulation of vasculature development	-4.53591	-2.3973	7/121	388,728,3553,3687,7494,7852,9314	RHOB,C5AR1,IL1B,ITGAX,XBP1,CXCR4,KLF4
13_Member	GO:2000147	positive regulation of cell motility	-4.47523	-2.36295	12/400	101,388,728,2268,3553,3687,4067,5724,6688,7494,7852,83706	ADAM8,RHOB,C5AR1,FGR,IL1B,ITGAX,LYN,PTAFR,SPI1,XBP1,CXCR4,FERMT3
13_Member	GO:0051272	positive regulation of cellular component movement	-4.41203	-2.30338	12/406	101,388,728,2268,3553,3687,4067,5724,6688,7494,7852,83706	ADAM8,RHOB,C5AR1,FGR,IL1B,ITGAX,LYN,PTAFR,SPI1,XBP1,CXCR4,FERMT3
13_Member	GO:0040017	positive regulation of locomotion	-4.39122	-2.28618	12/408	101,388,728,2268,3553,3687,4067,5724,6688,7494,7852,83706	ADAM8,RHOB,C5AR1,FGR,IL1B,ITGAX,LYN,PTAFR,SPI1,XBP1,CXCR4,FERMT3
13_Member	GO:0045765	regulation of angiogenesis	-3.8214	-1.82109	8/210	388,728,3553,3687,7494,7852,9314,10365	RHOB,C5AR1,IL1B,ITGAX,XBP1,CXCR4,KLF4,KLF2
13_Member	GO:1901342	regulation of vasculature development	-3.77901	-1.78414	8/213	388,728,3553,3687,7494,7852,9314,10365	RHOB,C5AR1,IL1B,ITGAX,XBP1,CXCR4,KLF4,KLF2
14_Summary	GO:0008360	regulation of cell shape	-4.55923	-2.41279	7/120	388,391,2242,2268,3055,7940,89846,7852	RHOB,RHOG,FES,FGR,HCK,LST1,FGD3,CXCR4
14_Member	GO:0008360	regulation of cell shape	-4.55923	-2.41279	7/120	388,391,2242,2268,3055,7940,89846	RHOB,RHOG,FES,FGR,HCK,LST1,FGD3
14_Member	GO:0022604	regulation of cell morphogenesis	-3.5517	-1.59175	8/230	388,391,2242,2268,3055,7852,7940,89846	RHOB,RHOG,FES,FGR,HCK,CXCR4,LST1,FGD3
15_Summary	GO:0006968	cellular defense response	-4.26962	-2.15367	4/32	728,4688,10288,10312	C5AR1,NCF2,LILRB2,TCIRG1
15_Member	GO:0006968	cellular defense response	-4.26962	-2.15367	4/32	728,4688,10288,10312	C5AR1,NCF2,LILRB2,TCIRG1
16_Summary	GO:0045637	regulation of myeloid cell differentiation	-4.23928	-2.13424	7/151	1441,2242,2353,4067,6688,7538,10221,3553,3659,7494	CSF3R,FES,FOS,LYN,SPI1,ZFP36,TRIB1,IL1B,IRF1,XBP1
16_Member	GO:0045637	regulation of myeloid cell differentiation	-4.23928	-2.13424	7/151	1441,2242,2353,4067,6688,7538,10221	CSF3R,FES,FOS,LYN,SPI1,ZFP36,TRIB1
16_Member	GO:0002763	positive regulation of myeloid leukocyte differentiation	-2.77881	-0.971191	3/36	2242,2353,10221	FES,FOS,TRIB1
16_Member	GO:0002761	regulation of myeloid leukocyte differentiation	-2.67086	-0.877478	4/83	2242,2353,4067,10221	FES,FOS,LYN,TRIB1
16_Member	GO:0045646	regulation of erythrocyte differentiation	-2.64592	-0.864627	3/40	4067,6688,7538	LYN,SPI1,ZFP36
16_Member	GO:0071496	cellular response to external stimulus	-2.44862	-0.717339	6/225	2242,2353,3553,3659,4067,7494	FES,FOS,IL1B,IRF1,LYN,XBP1
16_Member	GO:0045638	negative regulation of myeloid cell differentiation	-2.06973	-0.414652	3/64	4067,7538,10221	LYN,ZFP36,TRIB1
17_Summary	GO:0002250	adaptive immune response	-4.23118	-2.12971	8/206	639,1520,4067,6850,10288,10312,23765,50856,2219	PRDM1,CTSS,LYN,SYK,LILRB2,TCIRG1,IL17RA,CLEC4A,FCN1
17_Member	GO:0002250	adaptive immune response	-4.23118	-2.12971	8/206	639,1520,4067,6850,10288,10312,23765,50856	PRDM1,CTSS,LYN,SYK,LILRB2,TCIRG1,IL17RA,CLEC4A
17_Member	GO:0002221	pattern recognition receptor signaling pathway	-2.03306	-0.380554	3/66	1520,2219,4067	CTSS,FCN1,LYN
18_Summary	GO:0002685	regulation of leukocyte migration	-4.22108	-2.12315	7/152	101,391,728,1843,4067,5724,6688,5330,5997,5341,6850,7805,9938	ADAM8,RHOG,C5AR1,DUSP1,LYN,PTAFR,SPI1,PLCB2,RGS2,PLEK,SYK,LAPTM5,ARHGAP25
18_Member	GO:0002685	regulation of leukocyte migration	-4.22108	-2.12315	7/152	101,391,728,1843,4067,5724,6688	ADAM8,RHOG,C5AR1,DUSP1,LYN,PTAFR,SPI1
18_Member	GO:0071675	regulation of mononuclear cell migration	-3.68117	-1.67518	5/83	101,728,1843,4067,6688	ADAM8,C5AR1,DUSP1,LYN,SPI1
18_Member	GO:0010517	regulation of phospholipase activity	-3.52881	-1.5765	4/44	728,5330,5724,5997	C5AR1,PLCB2,PTAFR,RGS2
18_Member	GO:0010863	positive regulation of phospholipase C activity	-3.19708	-1.27642	3/26	728,5330,5724	C5AR1,PLCB2,PTAFR
18_Member	GO:1900274	regulation of phospholipase C activity	-3.14798	-1.23447	3/27	728,5330,5724	C5AR1,PLCB2,PTAFR
18_Member	GO:0060191	regulation of lipase activity	-3.09644	-1.20308	4/57	728,5330,5724,5997	C5AR1,PLCB2,PTAFR,RGS2
18_Member	GO:0051345	positive regulation of hydrolase activity	-2.88287	-1.04722	9/406	391,728,4067,5330,5341,5724,6850,7805,9938	RHOG,C5AR1,LYN,PLCB2,PLEK,PTAFR,SYK,LAPTM5,ARHGAP25
18_Member	GO:1902622	regulation of neutrophil migration	-2.77881	-0.971191	3/36	101,391,728	ADAM8,RHOG,C5AR1
18_Member	GO:0010518	positive regulation of phospholipase activity	-2.74413	-0.941905	3/37	728,5330,5724	C5AR1,PLCB2,PTAFR
18_Member	GO:0002688	regulation of leukocyte chemotaxis	-2.57811	-0.81516	4/88	728,1843,4067,6688	C5AR1,DUSP1,LYN,SPI1
18_Member	GO:0060193	positive regulation of lipase activity	-2.52681	-0.77043	3/44	728,5330,5724	C5AR1,PLCB2,PTAFR
18_Member	GO:0002687	positive regulation of leukocyte migration	-2.3474	-0.642443	4/102	101,728,5724,6688	ADAM8,C5AR1,PTAFR,SPI1
19_Summary	GO:0030336	negative regulation of cell migration	-4.12386	-2.02945	4/197	388,1843,9314,10221,7832,7852	RHOB,DUSP1,KLF4,TRIB1,BTG2,CXCR4
19_Member	GO:0030336	negative regulation of cell migration	-4.12386	-2.02945	4/197	388,1843,9314,10221	RHOB,DUSP1,KLF4,TRIB1
19_Member	GO:2000146	negative regulation of cell motility	-4.05664	-1.97602	4/205	388,1843,9314,10221	RHOB,DUSP1,KLF4,TRIB1
19_Member	GO:0051271	negative regulation of cellular component movement	-4.00801	-1.93745	4/211	388,1843,9314,10221	RHOB,DUSP1,KLF4,TRIB1
19_Member	GO:0040013	negative regulation of locomotion	-3.86304	-1.82442	4/230	388,1843,9314,10221	RHOB,DUSP1,KLF4,TRIB1
19_Member	GO:0045786	negative regulation of cell cycle	-3.79869	-1.76922	4/239	388,1843,7832,9314	RHOB,DUSP1,BTG2,KLF4
19_Member	GO:0002009	morphogenesis of an epithelium	-2.32323	-0.625357	3/289	388,7852,9314	RHOB,CXCR4,KLF4
19_Member	GO:0007346	regulation of mitotic cell cycle	-2.18115	-0.511831	3/325	1843,7832,9314	DUSP1,BTG2,KLF4
19_Member	GO:0048729	tissue morphogenesis	-2.09906	-0.438862	3/348	388,7852,9314	RHOB,CXCR4,KLF4
20_Summary	GO:0019884	antigen processing and presentation of exogenous antigen	-3.97024	-1.90299	4/38	912,1520,10437,50856,6556	CD1D,CTSS,IFI30,CLEC4A,SLC11A1
20_Member	GO:0019884	antigen processing and presentation of exogenous antigen	-3.97024	-1.90299	4/38	912,1520,10437,50856	CD1D,CTSS,IFI30,CLEC4A
20_Member	GO:0019882	antigen processing and presentation	-3.62967	-1.65403	5/76	912,1520,6556,10437,50856	CD1D,CTSS,SLC11A1,IFI30,CLEC4A
20_Member	GO:0048002	antigen processing and presentation of peptide antigen	-3.34759	-1.41504	4/49	1520,6556,10437,50856	CTSS,SLC11A1,IFI30,CLEC4A
20_Member	GO:0002478	antigen processing and presentation of exogenous peptide antigen	-2.96956	-1.10806	3/31	1520,10437,50856	CTSS,IFI30,CLEC4A

## Sheet: Legend
	GroupID	The enriched GO terms are clustered and each cluster is identified by a GroupID, followed by the suffix "_Summary" or "_Member". "_Summary" extracts the most representative "_Member" (best P-value) from the cluster.
	Term	GO term identifier.
	Description	GO term name.
	LogP	Log10 of the P-value.
	Log(q-value)	Log10 of the q-value (P-value adjusted for FDR).
	InTerm_InList	Ratio of the number of enriched genes in a given functional category (InTerm) to the number of genes in the genome in that category (InList).
	Genes	List of identifiers (Entrez Gene IDs) of enriched genes in a given category.
	Symbols	List of Symbols of enriched genes in a given category.
